# Supplementary material for: Gasdermin D in macrophages drives orchitis by regulating inflammation and antigen presentation processes
Source: EMBO Mol Med. 2024 Jan 2;16(2):8. doi: 10.1038/s44321-023-00016-8 (PMC10897472; doi:10.1038/s44321-023-00016-8)
Supplement: Supplementary file 2 — Source Data Fig. 1 [file 44321_2023_16_MOESM2_ESM.zip]

Archive with 19 entries (15 files):
- Figure1/
- Figure1/Figure1B Numerical data/
- Figure1/Figure1B Numerical data/Numberical data.xlsx
- Figure1/Figure1C Blot/
- Figure1/Figure1C Blot/WB原始图.pptx
- Figure1/Figure1C Blot/WETERN ASC.tif
- Figure1/Figure1C Blot/WETERN GSDMD.tif
- Figure1/Figure1C Blot/WETERN NLRP3.tif
- Figure1/Figure1C Blot/WETERN PRO-CASPASE1.tif
- Figure1/Figure1C Blot/WETERN PRO-CASPASE11.tif
- Figure1/Figure1C Blot/WETERN PRO-b-Actin.tif
- Figure1/Figure1D Micr image/
- Figure1/Figure1D Micr image/GSDMD  DAPI UPEC.tif
- Figure1/Figure1D Micr image/GSDMD  DAPI sham.tif
- Figure1/Figure1D Micr image/NLRP3 DAPI sham.tif
- Figure1/Figure1D Micr image/NLRP3 DAPI upec.tif
- Figure1/Figure1D Micr image/Numberical data.xlsx
- Figure1/Figure1D Micr image/caspase1  DAPI sham.tif
- Figure1/Figure1D Micr image/caspase1  DAPI upec.tif
