# Supplementary material for: Gasdermin D in macrophages drives orchitis by regulating inflammation and antigen presentation processes
Source: EMBO Mol Med. 2024 Jan 2;16(2):8. doi: 10.1038/s44321-023-00016-8 (PMC10897472; doi:10.1038/s44321-023-00016-8)
Supplement: Supplementary file 2 — Source Data Fig. 1 [file 44321_2023_16_MOESM2_ESM.zip › Figure1/Figure1B Numerical data/Numberical data.xlsx]

## Sheet: Sheet1
	0h					12h					24h					36h					day7
Nlrp3	-1.62052	-1.38379	-1.46795	-1.4771	-1.20886	-0.871198	0.929515	-0.399997	-0.0464495	0.69877	0.391766	1.6924	0.893504	1.63751	0.334927	1.22236	0.558362	-0.64826	0.377067	1.58757	0.435627	-0.268356	-0.492755	-0.401613	-0.472543
Aim2	-0.493632	-0.866685	0.139409	-0.840161	-0.972325	-0.707194	0.764346	0.0332713	-1.14534	-0.876495	0.139818	0.882358	2.3139	0.836948	0.490827	1.90336	0.690087	0.767959	1.22012	-0.640196	0.471519	-0.687368	-0.794001	-1.90811	-0.722411
Asc	-0.972287	-1.1673	-0.75844	-0.903029	-1.02243	-0.4645	0.328273	-0.183694	0.174034	-0.679841	0.212757	-0.00377576	-0.0990155	2.44539	2.45928	-0.0127485	0.631988	0.726358	1.17286	1.37364	-0.299676	-1.3659	-0.886736	-0.620086	-0.0851266
Casp1	-0.485994	-0.640559	-0.558973	-0.618898	-0.205483	-0.84282	-0.615544	-0.826786	-0.140095	0.0621502	3.83654	1.66471	0.208235	0.126224	-0.245202	0.706189	0.348686	-0.0388645	0.977381	-0.0495315	-0.117195	-0.713996	0.19267	-0.902742	-1.1201
Casp11	-0.991489	-1.20763	-0.358004	-1.12847	-1.05867	-0.292069	-0.166829	0.0875869	-0.524425	0.0471269	1.95287	0.296293	0.311234	-0.513263	3.44532	0.464986	-0.122169	0.466622	0.445947	1.04216	-0.803591	0.200723	-0.132415	-0.740422	-0.721429
Gsdmd	-0.950125	-0.50278	0.00229276	-0.520711	-0.408107	-0.900846	-0.587158	-0.789828	-0.876578	1.88245	-0.025987	1.7489	1.48749	0.903188	1.53331	-0.443703	-0.324258	1.47979	0.171347	1.46283	-0.945159	-1.11253	-1.22599	-0.632106	-0.425722
Il1b	-1.00803	-0.998058	-1.14316	-1.09189	-1.1607	-0.379788	0.905186	0.703721	0.89298	0.757337	0.761856	0.903716	0.557293	1.20823	1.92548	0.828273	1.14611	1.17304	-0.00260236	-0.791277	-0.919182	-0.945749	-1.13692	-1.00914	-1.17672
