# Supplementary material for: Gasdermin D in macrophages drives orchitis by regulating inflammation and antigen presentation processes
Source: EMBO Mol Med. 2024 Jan 2;16(2):8. doi: 10.1038/s44321-023-00016-8 (PMC10897472; doi:10.1038/s44321-023-00016-8)
Supplement: Supplementary file 2 — Source Data Fig. 1 [file 44321_2023_16_MOESM2_ESM.zip › Figure1/Figure1D Micr image/Numberical data.xlsx]

## Sheet: Sheet1
	Sham				UPEC
NLRP3	0.002572	0.048399	0.015375		0.107683	0.08149	0.087423
CASP1	0.024205	0.020416	0.034709		0.304729	0.147367	0.140296
GSDMD	0.004291	0.018841	0.016387		0.078203	0.111709	0.130316
