# Supplementary material for: Gasdermin D in macrophages drives orchitis by regulating inflammation and antigen presentation processes
Source: EMBO Mol Med. 2024 Jan 2;16(2):8. doi: 10.1038/s44321-023-00016-8 (PMC10897472; doi:10.1038/s44321-023-00016-8)
Supplement: Supplementary file 3 — Source Data Fig. 2 [file 44321_2023_16_MOESM3_ESM.zip]

Archive with 18 entries (12 files):
- Figure2/
- Figure2/Figure2A image and numerical data/
- Figure2/Figure2A image and numerical data/image.tif
- Figure2/Figure2A image and numerical data/numerical data.xlsx
- Figure2/Figure2B numerical data/
- Figure2/Figure2B numerical data/numerical data.xlsx
- Figure2/Figure2C, D image and numerical data/
- Figure2/Figure2C, D image and numerical data/ASCko.tif
- Figure2/Figure2C, D image and numerical data/aim2ko.tif
- Figure2/Figure2C, D image and numerical data/casp1(11) ko.tif
- Figure2/Figure2C, D image and numerical data/gsdmd ko.tif
- Figure2/Figure2C, D image and numerical data/nlrp3ko.tif
- Figure2/Figure2C, D image and numerical data/numerical data.xlsx
- Figure2/Figure2C, D image and numerical data/wt.tif
- Figure2/Figure2E  numerical data/
- Figure2/Figure2E  numerical data/numerical data.xlsx
- Figure2/Figure2F  numerical data/
- Figure2/Figure2F  numerical data/numerical data.xlsx
