# Supplementary material for: Gasdermin D in macrophages drives orchitis by regulating inflammation and antigen presentation processes
Source: EMBO Mol Med. 2024 Jan 2;16(2):8. doi: 10.1038/s44321-023-00016-8 (PMC10897472; doi:10.1038/s44321-023-00016-8)
Supplement: Supplementary file 3 — Source Data Fig. 2 [file 44321_2023_16_MOESM3_ESM.zip › Figure2/Figure2B numerical data/numerical data.xlsx]

## Sheet: 2B
	ES
		WT	Nlrp3 -/-	Caspase1/11 -/-	Aim2 -/-	Asc -/-	Gsdmd -/-
		20.37	26.12	39	39.38	42.06	43.23
		20.79	39.93	51.34	37.92	51.21	56.92
		15.02	26.06	41.5	35.77	45.95	59.63
		20.88	28.09	39.58	40.54	31.02	56.82
		22.7	16.94	33.07	39.81	53.22	50.69
		6.25	27.61	54.46	43.78	58.55	53.01
	RS
		WT	Nlrp3 -/-	Caspas1/11 -/-	Aim2 -/-	Asc -/-	Gsdmd -/-
		34.07	52.24	49.42	45.58	42.06	27.6
		35.64	44.44	36.4	46.67	32.37	33.33
		35.68	55.99	35.57	48.46	38.74	34.16
		34.43	51.84	41.7	43.24	51.85	30
		41.08	51.47	51	43.06	28.07	34.1
		44.27	50.17	33.33	38.15	27.46	34.14
	PSC
		WT	Nlrp3 -/-	Caspas1/11 -/-	Aim2 -/-	Asc -/-	Gsdmd -/-
		31.11	18.28	11.58	13.72	6.54	29.17
		32.18	12.5	11.49	15	16.43	9.74
		26.76	16.2	18.18	15	13.96	4.97
		25.64	16.39	14.84	15.06	16.67	11.36
		27.03	28.34	15.94	15.74	15.79	13.36
		27.6	21.21	12.21	16.47	11.92	11.65
	SG
		WT	Nlrp3-/-	Aim2-/-	Caspas1/11-/-	Asc-/-	Gsdmd-/-
		12.22	3.36	0	1.33	0	0
		10.4	2.43	0.77	0.42	0	0
		20.66	1.41	3.95	0.77	1.35	1.24
		15.02	3.68	3.53	0.77	0.46	1.82
		7.03	2.61	0	0.93	2.34	0.92
		21.35	0.67	0	0.8	1.04	0.8
	SCO
		WT	Nlrp3-/-	Caspase1/11 -/-	Aim2-/-	Asc-/-	Gsdmd-/-
		2.22	0	0	0	0	0
		0.99	0.69	0	0	0	0
		1.88	0.35	0.79	0	0	0
		4.03	0	0.35	0.39	0	0
		2.16	0.65	0	0.46	0.58	0.92
		0.52	0.34	0	0.8	1.04	0.4
