# Supplementary material for: Gasdermin D in macrophages drives orchitis by regulating inflammation and antigen presentation processes
Source: EMBO Mol Med. 2024 Jan 2;16(2):8. doi: 10.1038/s44321-023-00016-8 (PMC10897472; doi:10.1038/s44321-023-00016-8)
Supplement: Supplementary file 3 — Source Data Fig. 2 [file 44321_2023_16_MOESM3_ESM.zip › Figure2/Figure2C, D image and numerical data/numerical data.xlsx]

## Sheet: 2D
	Sperm count
		WT	Nlrp3 -/-	Aim2 -/-	Asc -/-	Caspas1/11 -/-	Gsdmd -/-
		1.25	3.95	4.6	5.85	4.05	7.8
		1.23	11.25	5.75	14.75	17.75	4.8
		2.33	2.88	11.82	15	7.1	23
		0.98	15.25	9.2	7.05	10	9.6
		3.3	2.75	4.86	17.5	8.8	10.85
		5	9.6	4.53	5	3.75	12.5
	Motile
		WT	Nlrp3 -/-	Aim2 -/-	Asc -/-	Caspas1/11 -/-	Gsdmd -/-
		7.7	12.3	3.2	7	17.1	25.5
		15	33.2	1.8	21.1	13.9	52.9
		1.7	13.7	7.7	21.2	42.1	56.4
		8.1	13.8	12.1	54.2	29.4	23.1
		8.9	38.1	17.3	25.9	35.3	50.4
		5	22.2	13.9	12.6	35.2	44.5
	Progressive
		WT	Nlrp3 -/-	Aim2 -/-	Asc -/-	Caspas1/11 -/-	Gsdmd -/-
		0	3.1	1.6	1.6	2.2	10.6
		0	3.4	0	2.1	5.6	12.1
		0	3.8	0	1	5	8.5
		0.4	1	2.1	4.2	4.6	0.7
		0	4.4	1.6	4.1	5.8	4.8
		0	1.7	2.9	1.5	4.3	6.1
	VAP
		WT	Nlrp3 -/-	Aim2 -/-	Asc -/-	Caspas1/11 -/-	Gsdmd -/-
		30.38	58.42	67.59	57.78	55.09	57.78
		17.14	62.04	60.66	51.09	55.72	110.74
		25.61	63.77	20.59	64.94	77.11	97.76
		42.73	49.99	41.19	67.01	72.74	54.07
		56.59	64.49	24.25	56.02	70.31	76.13
		29.47	35.79	53.02	50.48	61.1	93.06
	VSL
		WT	Nlrp3 -/-	Aim2 -/-	Asc -/-	Caspas1/11 -/-	Gsdmd -/-
		18.15	36.65	53.41	31.92	37.86	45.49
		11.22	37.01	24.13	30.71	45.7	74.68
		18.46	44.92	18.59	33.01	46.57	63.13
		22.52	22.46	31.65	39.51	46.94	34.33
		24.92	43.61	18.07	32.63	44.29	45.57
		18.71	25.54	39.75	37.92	36.521	57.26
	VCL
		WT	Nlrp3 -/-	Aim2 -/-	Asc -/-	Caspas1/11 -/-	Gsdmd -/-
		52.49	118.02	118.99	85.96	114.29	155.15
		35.26	90.02	94.66	79.78	95.61	188.73
		33.38	111.63	60.39	114.95	140.97	163.9
		86.73	89.99	105.48	109.56	137.12	121.48
		112.69	108.73	38.24	100.66	113.85	118.63
		72.29	61.66	81.35	92.58	106.01	157.63
