# Supplementary material for: Gasdermin D in macrophages drives orchitis by regulating inflammation and antigen presentation processes
Source: EMBO Mol Med. 2024 Jan 2;16(2):8. doi: 10.1038/s44321-023-00016-8 (PMC10897472; doi:10.1038/s44321-023-00016-8)
Supplement: Supplementary file 3 — Source Data Fig. 2 [file 44321_2023_16_MOESM3_ESM.zip › Figure2/Figure2E numerical data/numerical data.xlsx]

## Sheet: 2E
	II1b
		WT	Nlrp3 -/-	Aim2 -/-	Asc-/-	Caspase1/11 -/-	Gsdmd -/-
		1	0.899717	0.792062	0.793074	0.815093	0.426321
		1	0.867298	0.76905	0.771666	0.733408	0.370529
		1.03807	0.863091	0.750006	0.659345	0.62424	0.508857
		0.961932	0.85391	0.615353	0.60712	0.40679	0.568605
		0.963923	0.804989	0.849439	0.724589	0.684972	0.489055
		1.03608	0.770903	0.68317	0.267361	0.326194	0.374628
	II6
		WT	Nlrp3 -/-	Aim2 -/-	Asc -/-	Caspase1/11 -/-	Gsdmd -/-
		1.16117	0.223353	0.460915	0.405204	0.239418	0.0963787
		0.838827	0.675123	0.269224	0.502216	0.174984	0.360703
		0.929693	0.49696	0.705741	0.298684	0.507152	0.029778
		1.07031	0.757365	0.891585	0.497808	0.412146	0.168974
		0.985734	0.223755	0.734996	0.204161	0.105022	0.123265
		1.01427	0.799129	0.148598	0.39607	0.18914	0.0427824
	Tnfa
		WT	Nlrp3 -/-	Aim2 -/-	Asc -/-	Caspase1/11 -/-	Gsdmd -/-
		0.792613	0.790289	0.283056	0.341322	0.480557	0.58419
		1.20739	0.784877	1.07331	0.489711	0.776968	0.652076
		0.983713	0.683111	0.549011	0.453989	0.70196	0.201577
		1.01629	0.77138	0.438354	0.738246	0.01974	0.409233
		1	0.876624	0.665019	0.931482	0.886555	0.479654
		1	0.588994	0.946207	1.13803	0.0310054	0.43484
	Ccl2
		WT	Nlrp3 -/-	Aim2 -/-	Asc -/-	Caspase1/11 -/-	Gsdmd -/-
		1	0.903502	0.213351	0.578349	0.0668967	0.58343
		1.02498	0.566864	0.302586	0.436999	0.432207	0.578338
		1.25521	0.869478	0.319243	0.619787	0.605785	0.420762
		0.866072	0.904164	0.710611	0.41538	0.332701	0.258544
		0.853739	0.551591	0.74951	0.531596	0.488541	0.594961
		1	0.518261	0.349263	0.595629	0.513162	0.577986
