# Supplementary material for: Gasdermin D in macrophages drives orchitis by regulating inflammation and antigen presentation processes
Source: EMBO Mol Med. 2024 Jan 2;16(2):8. doi: 10.1038/s44321-023-00016-8 (PMC10897472; doi:10.1038/s44321-023-00016-8)
Supplement: Supplementary file 3 — Source Data Fig. 2 [file 44321_2023_16_MOESM3_ESM.zip › Figure2/Figure2F numerical data/numerical data.xlsx]

## Sheet: 2F
	IL1β
		WT	Nlrp3 -/-	Caspas1/11 -/-	Aim2 -/-	Asc -/-	Gsdmd -/-
		202.444	81.0178	46.2126	47.6172	39.6278	22.4677
		259.282	56.9395	40.5533	49.7261	87.0545	33.4023
		97.4912	196.49	38.421	84.9982	60.1404	21.1523
		189.131	61.4601	43.375	60.6947	100.894	17.1186
		240.338	73.5496	55.3653	90.4933	78.4078	20.0447
	IL6
		WT	NLRP3-/-	AIM2-/-	ASC-/-	Caspas1/11-/-	GSDMD-/-
		13.2851	10.8606	10.1717	8.27681	8.18759	12.8761
		23.038	10.9534	10.5718	14.667	11.751	10.2848
		14.1314	12.2453	14.8076	13.1326	10.1351	7.90885
		16.8669	13.007	7.73706	13.3337	13.3199	11.1963
		15.3969	9.16476	12.945	12.4502	12.7289	7.72453
	TNF
		WT	NLRP3-/-	AIM2-/-	ASC-/-	Caspas1/11-/-	GSDMD-/-
		12.2324	11.6457	10.8578	9.19765	11.4091	10.904
		11.8127	10.5831	11.8758	11.8694	10.4811	10.9293
		13.992	11.1564	11.8866	10.9627	12.2948	8.53648
		11.2033	10.1266	9.08183	9.22458	9.75596	9.01768
		12.1465	10.029	9.66483	8.65044	9.41642	9.90558
	CCL2
		WT	Nlrp3 -/-	Caspas1/11 -/-	Aim2 -/-	Asc -/-	Gsdmd -/-
		25.1949	8.89214	2.51619	2.3356	2.52153	3.90853
		26.9082	5.69346	3.73258	1.97858	4.20702	2.0975
		12.5183	11.2759	5.45856	4.51132	7.31891	2.3852
		10.9464	14.3866	6.21432	4.69006	3.94231	2.63032
		19.5469	5.07927	4.96692	9.58374	6.81543	3.69949
	normality	Yes	Yes	Yes	Yes	Yes	Yes
	P value		0.0264	0.0023	0.0034	0.003	0.0011
