# Supplementary material for: Gasdermin D in macrophages drives orchitis by regulating inflammation and antigen presentation processes
Source: EMBO Mol Med. 2024 Jan 2;16(2):8. doi: 10.1038/s44321-023-00016-8 (PMC10897472; doi:10.1038/s44321-023-00016-8)
Supplement: Supplementary file 4 — Source Data Fig. 3 [file 44321_2023_16_MOESM4_ESM.zip]

Archive with 21 entries (15 files):
- Figure3/
- Figure3/Figure3B/
- Figure3/Figure3B/DAPI Sham.tif
- Figure3/Figure3B/DAPI UPEC.tif
- Figure3/Figure3B/F480 Sham.tif
- Figure3/Figure3B/F480 UPEC.tif
- Figure3/Figure3B/GDSMD Sham.tif
- Figure3/Figure3B/GSDMD UPEC.tif
- Figure3/Figure3B/Merge UPEC.tif
- Figure3/Figure3B/merge.tif
- Figure3/Figure3B/numerical data.xlsx
- Figure3/Figure3C/
- Figure3/Figure3C/numerical data.xlsx
- Figure3/Figure3C/testis.tif
- Figure3/Figure3D/
- Figure3/Figure3D/numerical data.xlsx
- Figure3/Figure3E/
- Figure3/Figure3E/Cx3cr1cre.tif
- Figure3/Figure3E/Gsdmdfl Cx3cr1cre.tif
- Figure3/Figure3F/
- Figure3/Figure3F/numerical data.xlsx
