# Supplementary material for: Gasdermin D in macrophages drives orchitis by regulating inflammation and antigen presentation processes
Source: EMBO Mol Med. 2024 Jan 2;16(2):8. doi: 10.1038/s44321-023-00016-8 (PMC10897472; doi:10.1038/s44321-023-00016-8)
Supplement: Supplementary file 4 — Source Data Fig. 3 [file 44321_2023_16_MOESM4_ESM.zip › Figure3/Figure3B/numerical data.xlsx]

## Sheet: 3B
			Sham	UPEC
			1.73572	3.8829
			0.593891	2.91142
			0.69646	4.1119
