# Supplementary material for: Gasdermin D in macrophages drives orchitis by regulating inflammation and antigen presentation processes
Source: EMBO Mol Med. 2024 Jan 2;16(2):8. doi: 10.1038/s44321-023-00016-8 (PMC10897472; doi:10.1038/s44321-023-00016-8)
Supplement: Supplementary file 4 — Source Data Fig. 3 [file 44321_2023_16_MOESM4_ESM.zip › Figure3/Figure3C/numerical data.xlsx]

## Sheet: 3C
			Cx3cr1-cre	Gsdmd fl/fl Cx3cr1-cre
			3.57484	3.37877
			3.5941	3.10557
			4.66372	3.96861
			4.90434	4.0353
			4.16339	3.89628
			3.89331	3.02367
			4.08583	3.01157
			4.57522	3.52915
			4.51703	3.71511
			3.9799	3.55668
