# Supplementary material for: Gasdermin D in macrophages drives orchitis by regulating inflammation and antigen presentation processes
Source: EMBO Mol Med. 2024 Jan 2;16(2):8. doi: 10.1038/s44321-023-00016-8 (PMC10897472; doi:10.1038/s44321-023-00016-8)
Supplement: Supplementary file 4 — Source Data Fig. 3 [file 44321_2023_16_MOESM4_ESM.zip › Figure3/Figure3D/numerical data.xlsx]

## Sheet: 3D
		Cx3cr1-cre						Gsdmd flox cxcr1 cre
	ES	34.2857	34.2105	26.4151	32.0652	22.905		54.7771	58.75	66.0714	55.2147
	RS	38.0952	41.3534	30.9434	40.2174	45.8101		31.2102	21.875	24.4048	33.7423
	PSc	23.8095	20.3008	21.8868	14.1304	18.9944		14.0127	19.375	8.92857	11.0429
	SG	2.38095	2.25564	16.2264	5.43478	6.70391		0	0	0	0
	SCO	1.42857	1.8797	4.5283	8.15217	5.58659		0	0	0.595238	0
