# Supplementary material for: Gasdermin D in macrophages drives orchitis by regulating inflammation and antigen presentation processes
Source: EMBO Mol Med. 2024 Jan 2;16(2):8. doi: 10.1038/s44321-023-00016-8 (PMC10897472; doi:10.1038/s44321-023-00016-8)
Supplement: Supplementary file 4 — Source Data Fig. 3 [file 44321_2023_16_MOESM4_ESM.zip › Figure3/Figure3F/numerical data.xlsx]

## Sheet: 3F
	Sperm conut
		Cx3cr1-cre	Gsdmd fl/fl Cx3cr1-cre
		4.1	17.74
		2.97	9.97
		7.73	10.72
		9.5	15.51
		6.96	6.42
		1.78	6.85
		5.9	13.52
		2.63	8.16
		4.61	11.8
		0.94	7.42
	Motile
		Cx3cr1-cre	Gsdmd fl/fl Cx3cr1-cre
		2.6	44.8
		3.6	22.7
		4.2	52.6
		56.8	44.5
		3.3	39.5
		0	41.7
		1.2	38.6
		5.5	41.3
		0	66.5
		0	49.8
	Progressive
		Cx3cr1-cre	Gsdmd fl/fl Cx3cr1-cre
		0	7.9
		0	0.6
		0	15.1
		0	8.6
		0	0.8
		0	0.8
		0	6.6
		0	0
		0	10.4
		0	6.6
	VAP
		Cx3cr1-cre	Gsdmd fl/fl Cx3cr1-cre
		4.65	40.52
		3.47	13.04
		10.7	78.7
		4.92	51.81
		47.39	12.34
		0	8.43
		12.38	41.73
		20.67	10.95
		0	39.88
		0	47.33
	VSL
		Cx3cr1-cre	Gsdmd fl/fl Cx3cr1-cre
		3.52	23.95
		2.77	4.62
		2.22	40.15
		2.58	27.39
		20.57	5
		0	5.67
		6.61	20.69
		8.02	5.46
		0	20.73
		0	24.75
	VCL
		Cx3cr1-cre	Gsdmd fl/fl Cx3cr1-cre
		8.76	68.89
		7.68	26.29
		17.08	143.78
		11.87	87.59
		73.58	29.98
		0	16.38
		28.42	67.88
		46.61	25.99
		0	69.34
		0	74.19
