# Supplementary material for: Gasdermin D in macrophages drives orchitis by regulating inflammation and antigen presentation processes
Source: EMBO Mol Med. 2024 Jan 2;16(2):8. doi: 10.1038/s44321-023-00016-8 (PMC10897472; doi:10.1038/s44321-023-00016-8)
Supplement: Supplementary file 5 — Source Data Fig. 4 [file 44321_2023_16_MOESM5_ESM.zip]

Archive with 17 entries (8 files):
- Figure4/
- Figure4/Figure4A/
- Figure4/Figure4A/numerical data.xlsx
- Figure4/Figure4B/
- Figure4/Figure4B/numerical data.xlsx
- Figure4/Figure4C/
- Figure4/Figure4C/numerical data.xlsx
- Figure4/Figure4E/
- Figure4/Figure4E/numerical data.xlsx
- Figure4/Figure4G/
- Figure4/Figure4G/numerical data.xlsx
- Figure4/Figure4I/
- Figure4/Figure4I/numerical data.xlsx
- Figure4/Figure4K/
- Figure4/Figure4K/numerical data.xlsx
- Figure4/Figure4L/
- Figure4/Figure4L/numerical data.xlsx
