# Supplementary material for: Gasdermin D in macrophages drives orchitis by regulating inflammation and antigen presentation processes
Source: EMBO Mol Med. 2024 Jan 2;16(2):8. doi: 10.1038/s44321-023-00016-8 (PMC10897472; doi:10.1038/s44321-023-00016-8)
Supplement: Supplementary file 5 — Source Data Fig. 4 [file 44321_2023_16_MOESM5_ESM.zip › Figure4/Figure4A/numerical data.xlsx]

## Sheet: A
	A
		Cx3cr1-cre							Gsdmd fl/fl Cx3cr1-cre
	Il1b	1.59997	0.742315	0.657713	1.04641	1.00681	0.946788		0.281701	0.721691	0.642074	0.322513	0.460402	0.550618
	Il6	1.57903	0.726235	0.69474	1.03151	0.81516	1.15333		0.377714	0.859365	0.471372	0.531975	0.312384	0.413853
	Tnfa	1.05738	0.860066	1.08255	1.07305	0.947556	0.979394		0.126673	0.799857	0.450802	0.51781	0.249755	0.783679
	Ccl2	0.923831	1.08094	0.995233	0.799916	1.11116	1.08893		0.408925	0.672008	0.822675	0.417667	0.469124	1.17458
	Cxcl10	0.651444	0.680807	1.66775	1.05487	0.938493	1.00664		0.118123	0.456029	0.322284	0.465749	0.271167	0.264911
