# Supplementary material for: Gasdermin D in macrophages drives orchitis by regulating inflammation and antigen presentation processes
Source: EMBO Mol Med. 2024 Jan 2;16(2):8. doi: 10.1038/s44321-023-00016-8 (PMC10897472; doi:10.1038/s44321-023-00016-8)
Supplement: Supplementary file 5 — Source Data Fig. 4 [file 44321_2023_16_MOESM5_ESM.zip › Figure4/Figure4B/numerical data.xlsx]

## Sheet: B
		Cx3cr1-cre							Gsdmd fl/fl Cx3cr1-cre
	IL-1β	56.965	53.572	62.0764	67.0714	71.3801	80.5579		42.8565	38.1189	45.4881	66.8218	35.3395	50.5604
	IL-6	2.72007	2.60331	2.55568	2.50302	2.76923	2.70801		1.8068	2.13925	2.38697	2.2725	2.47245	2.46555
	TNF-α	3.90527	5.66128	3.15256	3.26449	3.06756	4.80637		2.83274	2.76335	3.24066	3.31845	2.80734	2.94515
	CCL2	5.37205	6.04771	4.95987	4.95761	4.90393	3.57643		1.53193	2.13057	2.82354	2.10451	3.45479	3.24763
	CXCL10	147.641	135.238	130.308	120.023	119.677	159.404		62.2629	96.999	72.122	72.8532	100.395	104.355
