# Supplementary material for: Gasdermin D in macrophages drives orchitis by regulating inflammation and antigen presentation processes
Source: EMBO Mol Med. 2024 Jan 2;16(2):8. doi: 10.1038/s44321-023-00016-8 (PMC10897472; doi:10.1038/s44321-023-00016-8)
Supplement: Supplementary file 5 — Source Data Fig. 4 [file 44321_2023_16_MOESM5_ESM.zip › Figure4/Figure4E/numerical data.xlsx]

## Sheet: E
		Cx3cr1-cre						Gsdmd fl/fl Cx3cr1-cre
	MΦ	16.6691	7.83122	21.5358	13.6364	13.6554		5.08501	8.02747	6.93678	10.4923	12.2865
	CD8+T	3.97	3.08	9.9	8.92	5.92		1.29	1.91	1.33	1.97	4.5
	CD4+T	6.28	4.58	9.87	5.2	8.59		2.37	3.66	2.65	3.87	3.74
