# Supplementary material for: Gasdermin D in macrophages drives orchitis by regulating inflammation and antigen presentation processes
Source: EMBO Mol Med. 2024 Jan 2;16(2):8. doi: 10.1038/s44321-023-00016-8 (PMC10897472; doi:10.1038/s44321-023-00016-8)
Supplement: Supplementary file 5 — Source Data Fig. 4 [file 44321_2023_16_MOESM5_ESM.zip › Figure4/Figure4G/numerical data.xlsx]

## Sheet: G
		Cx3cr1-cre	Gsdmd fl/fl Cx3cr1-cre
		11667	3437
		10381	6856
		17280	4289
		10490	10494
		15671	9145
