# Supplementary material for: Gasdermin D in macrophages drives orchitis by regulating inflammation and antigen presentation processes
Source: EMBO Mol Med. 2024 Jan 2;16(2):8. doi: 10.1038/s44321-023-00016-8 (PMC10897472; doi:10.1038/s44321-023-00016-8)
Supplement: Supplementary file 5 — Source Data Fig. 4 [file 44321_2023_16_MOESM5_ESM.zip › Figure4/Figure4I/numerical data.xlsx]

## Sheet: I
	ΔMFI(CD69 in CD8+ T cells)
		Cx3cr1-cre	Gsdmd fl/fl Cx3cr1-cre
		1117	822
		1506	1048
		1335	978
		1644	1037
		1020	1211
	ΔMFI(CD69 in CD4+ T cells)
		Cx3cr1-cre	Gsdmd fl/fl Cx3cr1-cre
		1127	1110
		1562	745
		1399	1004
		1507	937
		1168	1060
