# Supplementary material for: Gasdermin D in macrophages drives orchitis by regulating inflammation and antigen presentation processes
Source: EMBO Mol Med. 2024 Jan 2;16(2):8. doi: 10.1038/s44321-023-00016-8 (PMC10897472; doi:10.1038/s44321-023-00016-8)
Supplement: Supplementary file 5 — Source Data Fig. 4 [file 44321_2023_16_MOESM5_ESM.zip › Figure4/Figure4K/numerical data.xlsx]

## Sheet: k
	TNF-α+ cells in CD8+ T (104)
		Cx3cr1-cre	Gsdmd fl/fl Cx3cr1-cre
		1.61	0.76
		1.99	1.18
		3.38	0.65
		1.62	1.31
		1.61	0.41
	TNF-α+ cells in CD4+ T (104)
		Cx3cr1-cre	Gsdmd fl/fl Cx3cr1-cre
		1.41	0.73
		1.18	1.17
		1.9	0.74
		1.25	1.4
		1.39	0.74
