# Supplementary material for: Gasdermin D in macrophages drives orchitis by regulating inflammation and antigen presentation processes
Source: EMBO Mol Med. 2024 Jan 2;16(2):8. doi: 10.1038/s44321-023-00016-8 (PMC10897472; doi:10.1038/s44321-023-00016-8)
Supplement: Supplementary file 5 — Source Data Fig. 4 [file 44321_2023_16_MOESM5_ESM.zip › Figure4/Figure4L/numerical data.xlsx]

## Sheet: L
	TNF-α+ cells in CD8+ T( %)
		Cx3cr1-cre	Gsdmd fl/fl Cx3cr1-cre
		78.6	69.8
		87.6	81.4
		92.1	70.8
		93.9	84
		89.5	75.8
	TNF-α+ cells in CD4+ T( %)
		Cx3cr1-cre	Gsdmd fl/fl Cx3cr1-cre
		70.5	64.7
		82.7	68.8
		79.7	65.8
		88.7	71
		83.3	70.6
