# Supplementary material for: Gasdermin D in macrophages drives orchitis by regulating inflammation and antigen presentation processes
Source: EMBO Mol Med. 2024 Jan 2;16(2):8. doi: 10.1038/s44321-023-00016-8 (PMC10897472; doi:10.1038/s44321-023-00016-8)
Supplement: Supplementary file 6 — Source Data Fig. 5 [file 44321_2023_16_MOESM6_ESM.zip]

Archive with 5 entries (2 files):
- Figure5/Figure5A/
- Figure5/Figure5A/PCA DEG.KO_vs_WT2.Data_Result.xlsx
- Figure5/Figure5F/
- Figure5/Figure5F/numerical data.xlsx
- Figure5/
