# Supplementary material for: Gasdermin D in macrophages drives orchitis by regulating inflammation and antigen presentation processes
Source: EMBO Mol Med. 2024 Jan 2;16(2):8. doi: 10.1038/s44321-023-00016-8 (PMC10897472; doi:10.1038/s44321-023-00016-8)
Supplement: Supplementary file 6 — Source Data Fig. 5 [file 44321_2023_16_MOESM6_ESM.zip › Figure5/Figure5F/numerical data.xlsx]

## Sheet: Sheet1
		WT			Gsdmd -/-
	Tnfa	0.987962	1.00062	1.01142	0.576612	0.662148	0.60893
	Il6	1.0206	0.91972	1.05968	0.747461	0.707302	0.620869
	Il1a	0.951725	1.11028	0.937991	0.471379	0.500985	0.610286
	Tnfaip3	0.983088	1.12555	0.891364	0.748371	0.624503	0.655391
	Ccl2	0.938384	1.06162	1	0.568569	0.577799	0.605608
	Ccl6	0.914239	1.17956	0.946205	0.466018	0.39327	0.624246
	H2-DMa	0.887262	1.29775	0.814984	0.533987	0.481709	0.483453
	H2-DMb1	0.804388	1.35595	0.839666	0.392675	0.453975	0.477328
	H2-Ab1	0.933033	1.01026	1.0567	0.108046	0.128865	0.123227
	Psmb6	0.829972	1.30777	0.772261	0.422581	0.396083	0.509279
	Psmb3	0.848234	1.23077	0.920994	0.0176052	0.0292991	0.0170842
