# Supplementary material for: Gasdermin D in macrophages drives orchitis by regulating inflammation and antigen presentation processes
Source: EMBO Mol Med. 2024 Jan 2;16(2):8. doi: 10.1038/s44321-023-00016-8 (PMC10897472; doi:10.1038/s44321-023-00016-8)
Supplement: Supplementary file 7 — Source Data Fig. 6 [file 44321_2023_16_MOESM7_ESM.zip]

Archive with 9 entries (4 files):
- Figure6/
- Figure6/Figure6B/
- Figure6/Figure6B/Numerical data.xlsx
- Figure6/Figure6C/
- Figure6/Figure6C/numerical data.xlsx
- Figure6/Figure6D/
- Figure6/Figure6D/Numerical data.xlsx
- Figure6/Figure6E/
- Figure6/Figure6E/numerical data.xlsx
