# Supplementary material for: Gasdermin D in macrophages drives orchitis by regulating inflammation and antigen presentation processes
Source: EMBO Mol Med. 2024 Jan 2;16(2):8. doi: 10.1038/s44321-023-00016-8 (PMC10897472; doi:10.1038/s44321-023-00016-8)
Supplement: Supplementary file 7 — Source Data Fig. 6 [file 44321_2023_16_MOESM7_ESM.zip › Figure6/Figure6B/Numerical data.xlsx]

## Sheet: B
		WT	Gsdmd -/-
		2720	2302
		2844	2140
		2649	2222
