# Supplementary material for: Gasdermin D in macrophages drives orchitis by regulating inflammation and antigen presentation processes
Source: EMBO Mol Med. 2024 Jan 2;16(2):8. doi: 10.1038/s44321-023-00016-8 (PMC10897472; doi:10.1038/s44321-023-00016-8)
Supplement: Supplementary file 8 — Source Data Fig. 7 [file 44321_2023_16_MOESM8_ESM.zip]

Archive with 14 entries (8 files):
- Figure7/
- Figure7/Figure7B/
- Figure7/Figure7B/Numerical data.xlsx
- Figure7/Figure7B/testis.tif
- Figure7/Figure7C/
- Figure7/Figure7C/Numerical data.xlsx
- Figure7/Figure7D,E/
- Figure7/Figure7D,E/Numerical data.xlsx
- Figure7/Figure7D,E/mdf  wt.tif
- Figure7/Figure7D,E/wt.tif
- Figure7/Figure7F/
- Figure7/Figure7F/Numerical data.xlsx
- Figure7/Figure7G/
- Figure7/Figure7G/Numerical data.xlsx
