# Supplementary material for: Gasdermin D in macrophages drives orchitis by regulating inflammation and antigen presentation processes
Source: EMBO Mol Med. 2024 Jan 2;16(2):8. doi: 10.1038/s44321-023-00016-8 (PMC10897472; doi:10.1038/s44321-023-00016-8)
Supplement: Supplementary file 8 — Source Data Fig. 7 [file 44321_2023_16_MOESM8_ESM.zip › Figure7/Figure7B/Numerical data.xlsx]

## Sheet: B
		WT	WT+DMF
		3.68581	3.15625
		4.7619	2.77911
		4.11706	3.11991
		3.26692	2.4574
		3.11127	3.28052
		3.93849	3.35471
		4.10846	3.6531
		3.87871	3.52459
