# Supplementary material for: Gasdermin D in macrophages drives orchitis by regulating inflammation and antigen presentation processes
Source: EMBO Mol Med. 2024 Jan 2;16(2):8. doi: 10.1038/s44321-023-00016-8 (PMC10897472; doi:10.1038/s44321-023-00016-8)
Supplement: Supplementary file 8 — Source Data Fig. 7 [file 44321_2023_16_MOESM8_ESM.zip › Figure7/Figure7C/Numerical data.xlsx]

## Sheet: C
		WT			WT+DMF
		ES	27.47	28.4	11.19	57.4	57.14	54.55
		RS	42.86	37.87	32.2	26.01	25.31	24.68
		PSc	15.93	18.93	16.39	12.56	13.06	12.34
		SG	7.69	16.51	18.81	1.77	2.45	1.96
		SCO	6.04	8.28	11.86	1.79	2.04	0.43
