# Supplementary material for: Gasdermin D in macrophages drives orchitis by regulating inflammation and antigen presentation processes
Source: EMBO Mol Med. 2024 Jan 2;16(2):8. doi: 10.1038/s44321-023-00016-8 (PMC10897472; doi:10.1038/s44321-023-00016-8)
Supplement: Supplementary file 8 — Source Data Fig. 7 [file 44321_2023_16_MOESM8_ESM.zip › Figure7/Figure7D,E/Numerical data.xlsx]

## Sheet: E
	Sperm count
		WT	WT+DMF
		2.4	12.35
		7.03	33.51
		5.07	26.68
		6.65	9.88
		6.64	8.69
		7.38	13.44
		7.88	39.5
		5.77	23.18
	Motile
		WT	WT+DMF
		0	38.2
		13.8	52.6
		7.8	53
		3.1	12.3
		2.4	34.8
		7.9	44.6
		1.4	30.6
		6.5	29.1
	Progressive
		WT	WT+DMF
		0	3.4
		0	7.7
		0.7	5.1
		0	3.3
		0	3.7
		0	2.7
		0	2.9
		0	4.5
	VAP
		WT	WT+DMF
		0	86.87
		59.9	87.14
		50.5	76.08
		29.15	81.12
		39.07	60.76
		42.61	72.12
		17.81	65.08
		40.09	81.64
	VSL
		WT	WT+DMF
		0	50.17
		28.44	58.52
		29.42	45.85
		18.33	63.77
		32.15	35.56
		19.19	39.92
		7.73	38.55
		11.09	52.62
	VCL
		WT	WT+DMF
		0	155.4
		97.47	147.88
		93.23	128.47
		58.51	132.9
		79.59	102.45
		81.16	116.91
		52.94	102.97
		60.02	141.73
