# Supplementary material for: Gasdermin D in macrophages drives orchitis by regulating inflammation and antigen presentation processes
Source: EMBO Mol Med. 2024 Jan 2;16(2):8. doi: 10.1038/s44321-023-00016-8 (PMC10897472; doi:10.1038/s44321-023-00016-8)
Supplement: Supplementary file 8 — Source Data Fig. 7 [file 44321_2023_16_MOESM8_ESM.zip › Figure7/Figure7F/Numerical data.xlsx]

## Sheet: F
		WT						WT+DMF
	Il1b	1.21688	0.741958	1.27709	1.03123	0.73285		0.512533	0.481932	0.595501	0.419039	0.602412
	Il6	2.20521	0.774649	1.18385	0.347381	0.488908		0.160983	0.206822	0.310998	0.120094	0.25587
	Tnfa	0.723082	1.11946	1.20583	0.89807	1.05356		0.298775	0.557592	0.480285	0.684931	0.736186
	Ccl2	1.65381	0.972721	0.672321	1.11109	0.590062		0.23644	0.151278	0.432675	0.178652	0.274738
	Cxcl10	1.02469	1.88199	0.77984	0.313478	1		0.0214196	0.0819469	0.435028	0.271494	0.748624
