# Supplementary material for: Gasdermin D in macrophages drives orchitis by regulating inflammation and antigen presentation processes
Source: EMBO Mol Med. 2024 Jan 2;16(2):8. doi: 10.1038/s44321-023-00016-8 (PMC10897472; doi:10.1038/s44321-023-00016-8)
Supplement: Supplementary file 8 — Source Data Fig. 7 [file 44321_2023_16_MOESM8_ESM.zip › Figure7/Figure7G/Numerical data.xlsx]

## Sheet: G
		WT									DMF+WT
	IL-1β	57.3131	23.7846	57.4647	36.6344	16.7744	18.1166	38.6314	24.1946		20.952	22.3708	27.4494	16.3662	13.2116	28.7869	22.1628	11.3366
	IL-6	13.6853	12.2259	17.1236	13.749	14.7105	28.4983	19.0521	15.5198		9.46965	10.6452	11.0386	11.6458	12.2537	15.573	14.2468	14.3115
	TNF-α	7.31569	6.19554	6.41734	5.70309	7.10629	13.3946	7.77178	8.55283		5.84758	4.47621	5.3468	4.85965	5.94132	5.19202	6.25121	6.55201
	CCL2	6.98121	5.94229	7.35641	5.24614	3.18296	4.73081	3.59676	11.3333		3.47035	4.39568	2.50547	1.69123	2.28738	2.56885	1.81447	1.48402
	CXCL10	113.589	125.335	142.356	81.9682	272.877	142.623	162.437	124.376		94.3105	71.1734	94.8277	95.6774	115.844	120.169	102.346	111.783
