# Supplementary material for: Gasdermin D in macrophages drives orchitis by regulating inflammation and antigen presentation processes
Source: EMBO Mol Med. 2024 Jan 2;16(2):8. doi: 10.1038/s44321-023-00016-8 (PMC10897472; doi:10.1038/s44321-023-00016-8)
Supplement: Supplementary file 9 — Source Data Fig. 8 [file 44321_2023_16_MOESM9_ESM.zip]

Archive with 19 entries (10 files):
- Figure8/
- Figure8/Figure8B/
- Figure8/Figure8B/numerical data.xlsx
- Figure8/Figure8B/testis.tif
- Figure8/Figure8C/
- Figure8/Figure8C/numerical data.xlsx
- Figure8/Figure8D/
- Figure8/Figure8D/EAO  Cx3cr1cre.jpg
- Figure8/Figure8D/EAO Gsdmdfl Cx3cr1cre.jpg
- Figure8/Figure8E/
- Figure8/Figure8E/numerical data.xlsx
- Figure8/Figure8F/
- Figure8/Figure8F/numerical data.xlsx
- Figure8/Figure8G/
- Figure8/Figure8G/numerical data.xlsx
- Figure8/Figure8H/
- Figure8/Figure8H/numerical data.xlsx
- Figure8/Figure8I/
- Figure8/Figure8I/numerical data.xlsx
