# Supplementary material for: Gasdermin D in macrophages drives orchitis by regulating inflammation and antigen presentation processes
Source: EMBO Mol Med. 2024 Jan 2;16(2):8. doi: 10.1038/s44321-023-00016-8 (PMC10897472; doi:10.1038/s44321-023-00016-8)
Supplement: Supplementary file 9 — Source Data Fig. 8 [file 44321_2023_16_MOESM9_ESM.zip › Figure8/Figure8B/numerical data.xlsx]

## Sheet: 8B
	B
		Cx3cr1-cre	Gsdmd fl/fl Cx3cr1-cre
		1.80821	3.13453
		1.67282	2.78635
		1.87378	3.29743
		2.77507	2.78588
		2.65885	2.91088
		2.40322	2.74177
		2.55692	2.20548
		1.47929	1.72731
