# Supplementary material for: Gasdermin D in macrophages drives orchitis by regulating inflammation and antigen presentation processes
Source: EMBO Mol Med. 2024 Jan 2;16(2):8. doi: 10.1038/s44321-023-00016-8 (PMC10897472; doi:10.1038/s44321-023-00016-8)
Supplement: Supplementary file 9 — Source Data Fig. 8 [file 44321_2023_16_MOESM9_ESM.zip › Figure8/Figure8C/numerical data.xlsx]

## Sheet: 8C
	C
			Cx3cr1-cre						Gsdmd fl/fl Cx3cr1-cre
			ES	43.5897	44.1296	43.8849	43.9331		48.9712	54.4248	48.8789	50.2591
			RS	38.0342	36.4372	39.5683	38.0753		34.5679	32.7434	36.3229	34.1969
			PSc	14.9573	13.3603	13.6691	14.2259		13.5802	10.6195	9.41704	12.4352
			SG	2.13675	3.23887	1.79856	1.67364		2.05761	1.32743	1.34529	2.59067
			SCO	1.28205	2.83401	1.07914	2.09205		0.823045	0.884956	4.03587	0.518135
