# Supplementary material for: Gasdermin D in macrophages drives orchitis by regulating inflammation and antigen presentation processes
Source: EMBO Mol Med. 2024 Jan 2;16(2):8. doi: 10.1038/s44321-023-00016-8 (PMC10897472; doi:10.1038/s44321-023-00016-8)
Supplement: Supplementary file 9 — Source Data Fig. 8 [file 44321_2023_16_MOESM9_ESM.zip › Figure8/Figure8E/numerical data.xlsx]

## Sheet: 8E
	Sperm count
		Cx3cr1-cre	Gsdmd fl/fl Cx3cr1-cre
		11.15	11.93
		1.2	5.95
		1.42	10.38
		5.76	12.19
		0.58	10.58
		1.23	16.26
		8.06	14.79
		8.37	7.89
	normality	Yes	Yes
	P value		0.0038
	Motile
		Cx3cr1-cre	Gsdmd fl/fl Cx3cr1-cre
		18.3	14.5
		18	14.8
		11.4	18.7
		9.6	23.1
		5.6	15.4
		7.5	30.6
		9.4	30.2
		3.6	15.5
	Progressive
		Cx3cr1-cre	Gsdmd fl/fl Cx3cr1-cre
		2.4	2.3
		0	3.6
		1.1	4.7
		2	16.6
		0	7.4
		0	11.8
		0.2	19.1
		0	2.7
	VAP
		Cx3cr1-cre	Gsdmd fl/fl Cx3cr1-cre
		45.01	50.03
		28.53	52.29
		43.13	55.46
		55.15	81.84
		21.2	53.02
		15.54	64.26
		39.71	74.18
		41.27	51.74
	VSL
		Cx3cr1-cre	Gsdmd fl/fl Cx3cr1-cre
		25.33	32.47
		12.96	35.47
		19.72	39.52
		38.92	65
		10.99	35.65
		11.11	39.79
		18.53	49.17
		20.08	31.23
	VCL
		Cx3cr1-cre	Gsdmd fl/fl Cx3cr1-cre
		76.57	108.99
		55.07	103.22
		74.37	106.06
		113.22	148.33
		39.22	102.84
		35.56	117.98
		70.92	139.85
		70.67	97.84
