# Supplementary material for: Gasdermin D in macrophages drives orchitis by regulating inflammation and antigen presentation processes
Source: EMBO Mol Med. 2024 Jan 2;16(2):8. doi: 10.1038/s44321-023-00016-8 (PMC10897472; doi:10.1038/s44321-023-00016-8)
Supplement: Supplementary file 9 — Source Data Fig. 8 [file 44321_2023_16_MOESM9_ESM.zip › Figure8/Figure8F/numerical data.xlsx]

## Sheet: 8F
	F
		Cx3cr1-cre	Gsdmd fl/fl Cx3cr1-cre
		63.64	6.13
		71.57	10.88
		57.38	14.84
		62.87	22.35
		78.36
