# Supplementary material for: Gasdermin D in macrophages drives orchitis by regulating inflammation and antigen presentation processes
Source: EMBO Mol Med. 2024 Jan 2;16(2):8. doi: 10.1038/s44321-023-00016-8 (PMC10897472; doi:10.1038/s44321-023-00016-8)
Supplement: Supplementary file 9 — Source Data Fig. 8 [file 44321_2023_16_MOESM9_ESM.zip › Figure8/Figure8G/numerical data.xlsx]

## Sheet: 8G
		Cx3cr1-cre						Gsdmd fl/fl Cx3cr1-cre
	MΦ	26.22	30.42	18.99	21.31	17.79		1.7	2.46	2.61	6.68
	CD8+T	3.03	3.66	6.41	3.94	7.57		0.9	1.02	3.3	3.39
	CD4+T	18.22	16.87	47.76	18.66	52.04		3.65	4.37	7.79	8.36
