# Supplementary material for: Gasdermin D in macrophages drives orchitis by regulating inflammation and antigen presentation processes
Source: EMBO Mol Med. 2024 Jan 2;16(2):8. doi: 10.1038/s44321-023-00016-8 (PMC10897472; doi:10.1038/s44321-023-00016-8)
Supplement: Supplementary file 9 — Source Data Fig. 8 [file 44321_2023_16_MOESM9_ESM.zip › Figure8/Figure8H/numerical data.xlsx]

## Sheet: 8H
		Cx3cr1-cre	Gsdmd fl/fl Cx3cr1-cre
		2.4817	1.947
		2.6728	1.344
		2.1286	2.2794
		2.129	1.9295
		3.009
