# Supplementary material for: Gasdermin D in macrophages drives orchitis by regulating inflammation and antigen presentation processes
Source: EMBO Mol Med. 2024 Jan 2;16(2):8. doi: 10.1038/s44321-023-00016-8 (PMC10897472; doi:10.1038/s44321-023-00016-8)
Supplement: Supplementary file 9 — Source Data Fig. 8 [file 44321_2023_16_MOESM9_ESM.zip › Figure8/Figure8I/numerical data.xlsx]

## Sheet: 8I
	IFN-γ+ cells in CD8+ T (%)
		Cx3cr1-cre	Gsdmd fl/fl Cx3cr1-cre
		23.7	9.36
		9.05	3.85
		27.5	0.88
		6.21	1.33
		22.2
	IFN-γ+ cells in CD4+ T (%)
		Cx3cr1-cre	Gsdmd fl/fl Cx3cr1-cre
		13.5	8.54
		6.85	6.69
		19.6	2.17
		6.94	2.26
		17.3
